# Supplementary material for: Herd Immunity to Ebolaviruses Is Not a Realistic Target for Current Vaccination Strategies
Source: Front Immunol. 2018 May 9;9:1025. doi: 10.3389/fimmu.2018.01025 (PMC5954026; doi:10.3389/fimmu.2018.01025)
Supplement: Supplementary file 1 [file Data_Sheet_1.xlsx]

## Sheet: Sheet1
Data Sheet 1. Results of the literature search
Literature searches were performed using PubMed (www.ncbi.nlm.nih.gov/pubmed) on 29th September 2017.
The following sear terms were used: "Ebola R0", "Ebola basic reproductive number", "Ebola reproduction number"
One additional article has been identified from the reference list of other articles.
The article list after the removal of overlaps is presented in the tab "Combined".
The list of relevant articles that have been included into the analysis is provided in the tab "Relevant articles".

## Sheet: Ebola R0
"Ebola R0"
PMID	DOI	Journal reference	First Author	Title	Comment
28263987	10.1371/journal.pcbi.1005416	PLoS Comput Biol. 2017 Mar 6;13(3):e1005416	Saulnier E	Inferring epidemiological parameters from phylogenies using regression-ABC: A comparative study.	West African Ebola outbreak			R0 = 5.92
27524644	10.1016/j.jtbi.2016.08.016	J Theor Biol. 2016 Nov 7;408:145-54	Taylor BP	Stochasticity and the limits to confidence when estimating R0 of Ebola and other emerging infectious diseases.	West African Ebola outbreak			R0 (Liberia) = 2.06; R0 (Sierra Leone) = 1.71; R0 (Guinea) = 1.24
27434164	10.1371/journal.pntd.0004867	PLoS Negl Trop Dis. 2016 Jul 19;10(7):e0004867	Krauer F	Heterogeneity in District-Level Transmission of Ebola Virus Disease during the 2013-2015 Epidemic in West Africa.	West African Ebola outbreak			R0 ranges from 0.36 to 3.37 in different districts
27357339	10.1093/infdis/jiw207	J Infect Dis. 2016 Oct 15;214(suppl 3):S93-S101	Breman JG	Discovery and Description of Ebola Zaire Virus in 1976 and Relevance to the West African Epidemic During 2013-2016.	No primary data on R0
27049322	10.1371/journal.pone.0152438	PLoS One. 2016 Apr 6;11(4):e0152438	Guo Z	Predicting and Evaluating the Epidemic Trend of Ebola Virus Disease in the 2014-2015 Outbreak and the Effects of Intervention Measures.	No primary data on R0
26347015	10.1038/srep13857	Sci Rep. 2015 Sep 8;5:13857	Xia ZQ	Modeling the transmission dynamics of Ebola virus disease in Liberia.	West African Ebola outbreak			R0 (Liberia) = 2.01
25737782	10.1186/s40249-015-0043-3	Infect Dis Poverty. 2015 Feb 24;4:13	Khan A	Estimating the basic reproductive ratio for the Ebola outbreak in Liberia and Sierra Leone.	West African Ebola outbreak			R0 (Liberia) = 1.76; R0 (Sierra Leone) = 1.49
25685614	10.1371/currents.outbreaks.c6efe8274dc55274f05cbcb62bbe6070	PLoS Curr. 2014 Nov 13;6	Kiskowski MA	A three-scale network model for the early growth dynamics of 2014 west Africa ebola epidemic.	West African Ebola outbreak			R0 = 2.35
25642370	10.1371/currents.outbreaks.02bc6d927ecee7bbd33532ec8ba6a25f	PLoS Curr. 2014 Oct 6;6	Stadler T	Insights into the early epidemic spread of ebola in sierra leone provided by viral sequence data.	West African Ebola outbreak			R0 (Sierra Leone) = 2.58
25642358	10.1371/currents.outbreaks.89c0d3783f36958d96ebbae97348d571	PLoS Curr. 2014 Sep 8;6	Fisman D	Early epidemic dynamics of the west african 2014 ebola outbreak: estimates derived with a simple two-parameter model.	West African Ebola outbreak			R0 = 1.6 - 2.0
25566687	10.1186/1742-4682-12-1	Theor Biol Med Model. 2015 Jan 6;12:1	Nishiura H	Theoretical perspectives on the infectiousness of Ebola virus disease.	No primary data on R0
25495064	10.4161/21505594.2014.976514	Virulence. 2014;5(8):825-7	Alizon S	Quantifying the epidemic spread of Ebola virus (EBOV) in Sierra Leone using phylodynamics.	West African Ebola outbreak			R0 (Sierra Leone) = 1.26
25467086	10.1016/j.tmaid.2014.10.015	Travel Med Infect Dis. 2014 Nov-Dec;12(6 Pt A):650-8	Chen T	Risk of imported Ebola virus disease in China.	Ebola virus: DR Congo, Kikwit 1995: R0 = 2.64; Uganda, Gulu 2000: R0 = 3.54						Bundibugyo virus: Uganda, Bundibugyo 2007: R0 = 1.53
25244186	10.1056/NEJMoa1411100	N Engl J Med. 2014 Oct 16;371(16):1481-95	WHO Ebola Response Team	Ebola virus disease in West Africa--the first 9 months of the epidemic and forward projections.	West African Ebola outbreak			R0 (Liberia) = 1.83; R0 (Sierra Leone) = 2.02; R0 (Guinea) = 1.71
25217532	10.7554/eLife.03908	Elife. 2014 Sep 12;3:e03908	House T	Epidemiological dynamics of Ebola outbreaks.	No primary data on R0
25914858	10.1371/currents.outbreaks.6f7025f1271821d4c815385b08f5f80e	PLoS Curr. 2014 Oct 24;6	Volz E	Phylodynamic analysis of ebola virus in the 2014 sierra leone epidemic.	West African Ebola outbreak			R0 (Sierra Leone) = 2.40 - 3.81
16999875	10.1017/S0950268806007217	Epidemiol Infect. 2007 May;135(4):610-21	Legrand J	Understanding the dynamics of Ebola epidemics.	Ebola virus: DR Congo, 1995; Uganda, 2000			R0 = 2.7
15178190	10.1016/j.jtbi.2004.03.006	J Theor Biol. 2004 Jul 7;229(1):119-26	Chowell G	The basic reproductive number of Ebola and the effects of public health measures: the cases of Congo and Uganda.	Ebola virus: DR Congo, 1995; Uganda, 2000			R0 (DR Congo): 1.83; R0 (Uganda) = 1.34

## Sheet: Ebola basic reproductive number
"Ebola basic reproductive number"
PMID	DOI	Journal reference	First Author	Title	Comment
28830110	10.1093/infdis/jiw356	J Infect Dis. 2016 Dec 1;214(suppl_4):S421-S426	Chowell G	Elucidating Transmission Patterns From Internet Reports: Ebola and Middle East Respiratory Syndrome as Case Studies.	West African Ebola outbreak			R0 = 2.4
28610609	10.1186/s12938-017-0370-7	Biomed Eng Online. 2017 Jun 13;16(1):79	Chang HJ	Estimation of basic reproduction number of the Middle East respiratory syndrome coronavirus (MERS-CoV) during the outbreak in South Korea, 2015.	No primary data on R0
28269870		AMIA Annu Symp Proc. 2017 Feb 10;2016:743-752	Lee EK	A Compartmental Model for Zika Virus with Dynamic Human and Vector Populations.	No primary data on R0
28202592	10.1098/rsif.2016.0847	J R Soc Interface. 2017 Feb;14(127)	Nieddu GT	Extinction pathways and outbreak vulnerability in a stochastic Ebola model.	No primary data on R0
28166851	10.1017/S0950268817000164	Epidemiol Infect. 2017 Apr;145(6):1069-1094	Wong ZS	A systematic review of early modelling studies of Ebola virus disease in West Africa.	West African Ebola outbreak			R0 (overall) = 1.78; R0 (Guinea) = 1.30; R0 (Liberia) = 1.84; R0 (Sierra Leone) = 1.70; R0 (Nigeria) = 9.01
27833001	10.1016/j.mbs.2016.11.002	Math Biosci. 2017 Jan;283:48-59	Agusto FB	Mathematical model of Ebola transmission dynamics with relapse and reinfection.	No primary data on R0
27579053	10.1155/2016/9352725	Comput Math Methods Med. 2016;2016:9352725	Ngwa GA	A Mathematical Model with Quarantine States for the Dynamics of Ebola Virus Disease in Human Populations.	No primary data on R0
27524644	10.1016/j.jtbi.2016.08.016	J Theor Biol. 2016 Nov 7;408:145-54	Taylor BP	Stochasticity and the limits to confidence when estimating R0 of Ebola and other emerging infectious diseases.	West African Ebola outbreak			R0 (Liberia) = 2.06; R0 (Sierra Leone) = 1.71; R0 (Guinea) = 1.24
27434164	10.1371/journal.pntd.0004867	PLoS Negl Trop Dis. 2016 Jul 19;10(7):e0004867	Krauer F	Heterogeneity in District-Level Transmission of Ebola Virus Disease during the 2013-2015 Epidemic in West Africa.	West African Ebola outbreak			R0 ranges from 0.36 to 3.37 in different districts
27405359	10.1186/s40249-016-0161-6	Infect Dis Poverty. 2016 Jul 13;5(1):72	Ahmad MD	Optimal control analysis of Ebola disease with control strategies of quarantine and vaccination.	No primary data on R0
27049322	10.1371/journal.pone.0152438	PLoS One. 2016 Apr 6;11(4):e0152438	Guo Z	Predicting and Evaluating the Epidemic Trend of Ebola Virus Disease in the 2014-2015 Outbreak and the Effects of Intervention Measures.	No primary data on R0
26981342	10.1016/j.phrp.2015.12.012	Osong Public Health Res Perspect. 2016 Feb;7(1):43-8	Do TS	Modeling the Spread of Ebola.	West African Ebola outbreak			R0 (Nigeria) = 2.57
26718863	10.1016/j.jtbi.2015.11.025	J Theor Biol. 2016 Mar 7;392:99-106	Adams B	Household demographic determinants of Ebola epidemic risk.	No primary data on R0
26618087	10.7717/peerj.1418	PeerJ. 2015 Nov 19;3:e1418	Althaus CL	Rapid drop in the reproduction number during the Ebola outbreak in the Democratic Republic of Congo.	DR Congo 2014			R0 = 5.2
26574727	10.1111/biom.12432	Biometrics. 2016 Jun;72(2):335-43	Brown GD	An empirically adjusted approach to reproductive number estimation for stochastic compartmental models: A case study of two Ebola outbreaks.	No primary data on R0
26525597	10.7554/eLife.09015	Elife. 2015 Nov 3;4	Rosello A	Ebola virus disease in the Democratic Republic of the Congo, 1976-2014.	Outbreaks in DR Congo			R0 = 2.5 - 8.0
26515898	10.1038/srep15818	Sci Rep. 2015 Oct 30;5:15818	Shen M	Modeling the effect of comprehensive interventions on Ebola virus transmission.	West African Ebola outbreak			R0 (Liberia) = 1.80; R0 (Sierra Leone) = 1.61; R0 (Guinea) = 1.26
26451161	10.1155/2015/207105	Comput Math Methods Med. 2015;2015:207105	Liu W	Model Selection and Evaluation Based on Emerging Infectious Disease Data Sets including A/H1N1 and Ebola.	West African Ebola outbreak			R0 = 1.21 - 3.02
26402477	10.3201/eid2110.150912	10.3201/eid2110.150912	Lindblade KA	Decreased Ebola Transmission after Rapid Response to Outbreaks in Remote Areas, Liberia, 2014.	West African Ebola outbreak			R0 (Liberia) = 1.7
26347015	10.1038/srep13857	Sci Rep. 2015 Sep 8;5:13857	Xia ZQ	Modeling the transmission dynamics of Ebola virus disease in Liberia.	West African Ebola outbreak			R0 (Liberia) = 2.01
26343011	10.1016/j.antiviral.2015.08.015	Antiviral Res. 2015 Nov;123:70-7	Madelain V	Ebola virus dynamics in mice treated with favipiravir.	Out of scope (mouse study)
26297316	10.1016/j.jtbi.2015.08.004	J Theor Biol. 2015 Nov 7;384:33-49	Browne C	Modeling contact tracing in outbreaks with application to Ebola.	West African Ebola outbreak			R0 (Guinea) = 1 - 12; R0 (Sierra Leone) = 1 - 11
26280179	10.3934/mbe.2015.12. 1055	Math Biosci Eng. 2015 Oct;12(5):1055-63	Wang XS	Ebola outbreak in West Africa: real-time estimation and multiple-wave prediction.	West African Ebola outbreak			R0 (Liberia) = 1.23; R0 (Sierra Leone) = 1.18; R0 (Guinea) = 1.12
26246849	10.1155/2015/582625	Comput Math Methods Med. 2015;2015:582625	Li Z	Dynamical Analysis of an SEIT Epidemic Model with Application to Ebola Virus Transmission in Guinea.	West African Ebola outbreak			R0 (Guinea) = 4.16
26197242	10.1371/journal.pone.0131398	PLoS One. 2015 Jul 21;10(7):e0131398	Barbarossa MV	Transmission Dynamics and Final Epidemic Size of Ebola Virus Disease Outbreaks with Varying Interventions.	West African Ebola outbreak			R(0) = 1.44
26029377	10.1038/sdata.2015.19	Sci Data. 2015 May 26;2:150019	Van Kerkhove MD	A review of epidemiological parameters from Ebola outbreaks to inform early public health decision-making.	All available data 2/2015			R(0) Ebola virus = 1.36 - 4.71; R(0) Sudan virus = 1.34 - 2.7; West Africa: R(0) Guinea = 1.71, R(0) Sierra Leone = 1.83, R(0) Liberia = 2.02
25979285	10.1016/j.epidem.2015.03.001	Epidemics. 2015 Jun;11:80-4	Althaus CL	Ebola virus disease outbreak in Nigeria: Transmission dynamics and rapid control.	West African Ebola outbreak			R(0) Nigeria 9.0
25902936	10.1186/s12916-015-0318-3	BMC Med. 2015 Apr 23;13:96	Agusto FB	Mathematical assessment of the effect of traditional beliefs and customs on the transmission dynamics of the 2014 Ebola outbreaks.	West African Ebola outbreak			R(0) Guinea = 1.0 (in the absence of risky burial traditions) - 1.6 (in the presence of risky burial traditions)
25766240	10.1126/science.aaa4339	Science. 2015 Mar 13;347(6227):aaa4339	Heesterbeek H	Modeling infectious disease dynamics in the complex landscape of global health.	No primary data on R0
25736239	10.1038/srep08751	Sci Rep. 2015 Mar 4;5:8751	Weitz JS	Modeling post-death transmission of Ebola: challenges for inference and opportunities for control.	Out of scope (focused on post-death transmission)
25642370	10.1371/currents.outbreaks.02bc6d927ecee7bbd33532ec8ba6a25f	PLoS Curr. 2014 Oct 6;6	Stadler T	Insights into the early epidemic spread of ebola in sierra leone provided by viral sequence data.	West African Ebola outbreak			R0 (Sierra Leone) = 2.58
25642364	10.1371/currents.outbreaks.91afb5e0f279e7f29e7056095255b288	PLoS Curr. 2014 Sep 2;6	Althaus CL	Estimating the Reproduction Number of Ebola Virus (EBOV) During the 2014 Outbreak in West Africa.	West African Ebola outbreak			R0 (Liberia) = 1.59; R0 (Sierra Leone) = 2.53; R0 (Guinea) = 1.51
25642360	10.1371/currents.outbreaks.cd818f63d40e24aef769dda7df9e0da5	PLoS Curr. 2014 Sep 2;6	Gomes MF	Assessing the international spreading risk associated with the 2014 west african ebola outbreak.	West African Ebola outbreak			R0 = 1.5 - 2.0
25642358	10.1371/currents.outbreaks.89c0d3783f36958d96ebbae97348d571	PLoS Curr. 2014 Sep 8;6	Fisman D	Early epidemic dynamics of the west african 2014 ebola outbreak: estimates derived with a simple two-parameter model.	West African Ebola outbreak			R0 = 1.6 - 2.0
25619149	10.1016/S1473-3099(14)71075-8	Lancet Infect Dis. 2015 Mar;15(3):320-6	Faye O	Chains of transmission and control of Ebola virus disease in Conakry, Guinea, in 2014: an observational study.	West African Ebola outbreak			R0 (Guinea) = 2.3
25566687	10.1186/1742-4682-12-1	Theor Biol Med Model. 2015 Jan 6;12:1	Nishiura H	Theoretical perspectives on the infectiousness of Ebola virus disease.	No primary data on R0
25480136	10.1016/j.epidem.2014.09.003	Epidemics. 2014 Dec;9:70-8	Camacho A	Potential for large outbreaks of Ebola virus disease.	DR Congo 1976			R0 = 1.34
25467086	10.1016/j.tmaid.2014.10.015	Travel Med Infect Dis. 2014 Nov-Dec;12(6 Pt A):650-8	Chen T	Risk of imported Ebola virus disease in China.	Ebola virus: DR Congo, Kikwit 1995: R0 = 2.64; Uganda, Gulu 2000: R0 = 3.54						Bundibugyo virus: Uganda, Bundibugyo 2007: R0 = 1.53
25455986	10.1016/S1473-3099(14)70995-8	Lancet Infect Dis. 2014 Dec;14(12):1189-95	Lewnard JA	Dynamics and control of Ebola virus transmission in Montserrado, Liberia: a mathematical modelling analysis.	West African Ebola outbreak			R0 (Montserrado, Liberia) = 2.49
19464340	10.1016/j.biosystems.2009.05.006	Biosystems. 2009 Oct;98(1):43-50	Zaman G	Optimal treatment of an SIR epidemic model with time delay.	No primary data on R0
16999875	10.1017/S0950268806007217	Epidemiol Infect. 2007 May;135(4):610-21	Legrand J	Understanding the dynamics of Ebola epidemics.	Ebola virus: DR Congo, 1995; Uganda, 2000			R0 = 2.7
15178190	10.1016/j.jtbi.2004.03.006	J Theor Biol. 2004 Jul 7;229(1):119-26	Chowell G	The basic reproductive number of Ebola and the effects of public health measures: the cases of Congo and Uganda.	Ebola virus: DR Congo, 1995; Uganda, 2000			R0 (DR Congo): 1.83; R0 (Uganda) = 1.34

## Sheet: Ebola basic reproduction number
"Ebola basic reproduction number"
PMID	DOI	Journal reference	First Author	Title	Comment
28830110	10.1093/infdis/jiw356	J Infect Dis. 2016 Dec 1;214(suppl_4):S421-S426	Chowell G	Elucidating Transmission Patterns From Internet Reports: Ebola and Middle East Respiratory Syndrome as Case Studies.	West African Ebola outbreak			R0 = 2.4
28610609	10.1186/s12938-017-0370-7	Biomed Eng Online. 2017 Jun 13;16(1):79	Chang HJ	Estimation of basic reproduction number of the Middle East respiratory syndrome coronavirus (MERS-CoV) during the outbreak in South Korea, 2015.	No primary data on R0
28269870		AMIA Annu Symp Proc. 2017 Feb 10;2016:743-752	Lee EK	A Compartmental Model for Zika Virus with Dynamic Human and Vector Populations.	No primary data on R0
28202592	10.1098/rsif.2016.0847	J R Soc Interface. 2017 Feb;14(127)	Nieddu GT	Extinction pathways and outbreak vulnerability in a stochastic Ebola model.	No primary data on R0
28166851	10.1017/S0950268817000164	Epidemiol Infect. 2017 Apr;145(6):1069-1094	Wong ZS	A systematic review of early modelling studies of Ebola virus disease in West Africa.	West African Ebola outbreak			R0 (overall) = 1.78; R0 (Guinea) = 1.30; R0 (Liberia) = 1.84; R0 (Sierra Leone) = 1.70; R0 (Nigeria) = 9.01
27833001	10.1016/j.mbs.2016.11.002	Math Biosci. 2017 Jan;283:48-59	Agusto FB	Mathematical model of Ebola transmission dynamics with relapse and reinfection.	No primary data on R0
27579053	10.1155/2016/9352725	Comput Math Methods Med. 2016;2016:9352725	Ngwa GA	A Mathematical Model with Quarantine States for the Dynamics of Ebola Virus Disease in Human Populations.	No primary data on R0
27434164	10.1371/journal.pntd.0004867	PLoS Negl Trop Dis. 2016 Jul 19;10(7):e0004867	Krauer F	Heterogeneity in District-Level Transmission of Ebola Virus Disease during the 2013-2015 Epidemic in West Africa.	West African Ebola outbreak			R0 ranges from 0.36 to 3.37 in different districts
27405359	10.1186/s40249-016-0161-6	Infect Dis Poverty. 2016 Jul 13;5(1):72	Ahmad MD	Optimal control analysis of Ebola disease with control strategies of quarantine and vaccination.	No primary data on R0
27049322	10.1371/journal.pone.0152438	PLoS One. 2016 Apr 6;11(4):e0152438	Guo Z	Predicting and Evaluating the Epidemic Trend of Ebola Virus Disease in the 2014-2015 Outbreak and the Effects of Intervention Measures.	No primary data on R0
26718863	10.1016/j.jtbi.2015.11.025	J Theor Biol. 2016 Mar 7;392:99-106	Adams B	Household demographic determinants of Ebola epidemic risk.	No primary data on R0
26618087	10.7717/peerj.1418	PeerJ. 2015 Nov 19;3:e1418	Althaus CL	Rapid drop in the reproduction number during the Ebola outbreak in the Democratic Republic of Congo.	DR Congo 2014			R0 = 5.2
26574727	10.1111/biom.12432	Biometrics. 2016 Jun;72(2):335-43	Brown GD	An empirically adjusted approach to reproductive number estimation for stochastic compartmental models: A case study of two Ebola outbreaks.	No primary data on R0
26525597	10.7554/eLife.09015	Elife. 2015 Nov 3;4	Rosello A	Ebola virus disease in the Democratic Republic of the Congo, 1976-2014.	Outbreaks in DR Congo			R0 = 2.5 - 8.0
26515898	10.1038/srep15818	Sci Rep. 2015 Oct 30;5:15818	Shen M	Modeling the effect of comprehensive interventions on Ebola virus transmission.	West African Ebola outbreak			R0 (Liberia) = 1.80; R0 (Sierra Leone) = 1.61; R0 (Guinea) = 1.26
26451161	10.1155/2015/207105	Comput Math Methods Med. 2015;2015:207105	Liu W	Model Selection and Evaluation Based on Emerging Infectious Disease Data Sets including A/H1N1 and Ebola.	West African Ebola outbreak			R0 = 1.21 - 3.02
26402477	10.3201/eid2110.150912	10.3201/eid2110.150912	Lindblade KA	Decreased Ebola Transmission after Rapid Response to Outbreaks in Remote Areas, Liberia, 2014.	West African Ebola outbreak			R0 (Liberia) = 1.7
26347015	10.1038/srep13857	Sci Rep. 2015 Sep 8;5:13857	Xia ZQ	Modeling the transmission dynamics of Ebola virus disease in Liberia.	West African Ebola outbreak			R0 (Liberia) = 2.01
26343011	10.1016/j.antiviral.2015.08.015	Antiviral Res. 2015 Nov;123:70-7	Madelain V	Ebola virus dynamics in mice treated with favipiravir.	Out of scope (mouse study)
26297316	10.1016/j.jtbi.2015.08.004	J Theor Biol. 2015 Nov 7;384:33-49	Browne C	Modeling contact tracing in outbreaks with application to Ebola.	West African Ebola outbreak			R0 (Guinea) = 1 - 12; R0 (Sierra Leone) = 1 - 11
26280179	10.3934/mbe.2015.12. 1055	Math Biosci Eng. 2015 Oct;12(5):1055-63	Wang XS	Ebola outbreak in West Africa: real-time estimation and multiple-wave prediction.	West African Ebola outbreak			R0 (Liberia) = 1.23; R0 (Sierra Leone) = 1.18; R0 (Guinea) = 1.12
26246849	10.1155/2015/582625	Comput Math Methods Med. 2015;2015:582625	Li Z	Dynamical Analysis of an SEIT Epidemic Model with Application to Ebola Virus Transmission in Guinea.	West African Ebola outbreak			R0 (Guinea) = 4.16
26197242	10.1371/journal.pone.0131398	PLoS One. 2015 Jul 21;10(7):e0131398	Barbarossa MV	Transmission Dynamics and Final Epidemic Size of Ebola Virus Disease Outbreaks with Varying Interventions.	West African Ebola outbreak			R(0) = 1.44
26029377	10.1038/sdata.2015.19	Sci Data. 2015 May 26;2:150019	Van Kerkhove MD	A review of epidemiological parameters from Ebola outbreaks to inform early public health decision-making.	All available data 2/2015			R(0) Ebola virus = 1.36 - 4.71; R(0) Sudan virus = 1.34 - 2.7; West Africa: R(0) Guinea = 1.71, R(0) Sierra Leone = 1.83, R(0) Liberia = 2.02
25979285	10.1016/j.epidem.2015.03.001	Epidemics. 2015 Jun;11:80-4	Althaus CL	Ebola virus disease outbreak in Nigeria: Transmission dynamics and rapid control.	West African Ebola outbreak			R(0) Nigeria 9.0
25902936	10.1186/s12916-015-0318-3	BMC Med. 2015 Apr 23;13:96	Agusto FB	Mathematical assessment of the effect of traditional beliefs and customs on the transmission dynamics of the 2014 Ebola outbreaks.	West African Ebola outbreak			R(0) Guinea = 1.0 (in the absence of risky burial traditions) - 1.6 (in the presence of risky burial traditions)
25766240	10.1126/science.aaa4339	Science. 2015 Mar 13;347(6227):aaa4339	Heesterbeek H	Modeling infectious disease dynamics in the complex landscape of global health.	No primary data on R0
25642364	10.1371/currents.outbreaks.91afb5e0f279e7f29e7056095255b288	PLoS Curr. 2014 Sep 2;6	Althaus CL	Estimating the Reproduction Number of Ebola Virus (EBOV) During the 2014 Outbreak in West Africa.	West African Ebola outbreak			R0 (Liberia) = 1.59; R0 (Sierra Leone) = 2.53; R0 (Guinea) = 1.51
25619149	10.1016/S1473-3099(14)71075-8	Lancet Infect Dis. 2015 Mar;15(3):320-6	Faye O	Chains of transmission and control of Ebola virus disease in Conakry, Guinea, in 2014: an observational study.	West African Ebola outbreak			R0 (Guinea) = 2.3
25566687	10.1186/1742-4682-12-1	Theor Biol Med Model. 2015 Jan 6;12:1	Nishiura H	Theoretical perspectives on the infectiousness of Ebola virus disease.	No primary data on R0
25480136	10.1016/j.epidem.2014.09.003	Epidemics. 2014 Dec;9:70-8	Camacho A	Potential for large outbreaks of Ebola virus disease.	DR Congo 1976			R0 = 1.34
25467086	10.1016/j.tmaid.2014.10.015	Travel Med Infect Dis. 2014 Nov-Dec;12(6 Pt A):650-8	Chen T	Risk of imported Ebola virus disease in China.	Ebola virus: DR Congo, Kikwit 1995: R0 = 2.64; Uganda, Gulu 2000: R0 = 3.54
25455986	10.1016/S1473-3099(14)70995-8	Lancet Infect Dis. 2014 Dec;14(12):1189-95	Lewnard JA	Dynamics and control of Ebola virus transmission in Montserrado, Liberia: a mathematical modelling analysis.	West African Ebola outbreak			R0 (Montserrado, Liberia) = 2.49
19464340	10.1016/j.biosystems.2009.05.006	Biosystems. 2009 Oct;98(1):43-50	Zaman G	Optimal treatment of an SIR epidemic model with time delay.	No primary data on R0
16999875	10.1017/S0950268806007217	Epidemiol Infect. 2007 May;135(4):610-21	Legrand J	Understanding the dynamics of Ebola epidemics.	Ebola virus: DR Congo, 1995; Uganda, 2000

## Sheet: Additional article
Additional articles referenced by other articles
PMID	DOI	Journal reference	First Author	Title	Comment
25347321	10.7326/M14-2255	Ann Intern Med. 2015 Jan 6;162(1):11-7	Yamin D	Effect of Ebola progression on transmission and control in Liberia.	West African Ebola outbreak			R0 (Liberia) = 1.73 (0.66 for survivors, 2.36 for nonsurvivors)

## Sheet: Combined
Articles combined
PMID	DOI	Journal reference	First Author	Title	Comment
28830110	10.1093/infdis/jiw356	J Infect Dis. 2016 Dec 1;214(suppl_4):S421-S426	Chowell G	Elucidating Transmission Patterns From Internet Reports: Ebola and Middle East Respiratory Syndrome as Case Studies.	West African Ebola outbreak			R0 = 2.4
28610609	10.1186/s12938-017-0370-7	Biomed Eng Online. 2017 Jun 13;16(1):79	Chang HJ	Estimation of basic reproduction number of the Middle East respiratory syndrome coronavirus (MERS-CoV) during the outbreak in South Korea, 2015.	No primary data on R0
28269870		AMIA Annu Symp Proc. 2017 Feb 10;2016:743-752	Lee EK	A Compartmental Model for Zika Virus with Dynamic Human and Vector Populations.	No primary data on R0
28263987	10.1371/journal.pcbi.1005416	PLoS Comput Biol. 2017 Mar 6;13(3):e1005416	Saulnier E	Inferring epidemiological parameters from phylogenies using regression-ABC: A comparative study.	West African Ebola outbreak			R0 = 5.92
28202592	10.1098/rsif.2016.0847	J R Soc Interface. 2017 Feb;14(127)	Nieddu GT	Extinction pathways and outbreak vulnerability in a stochastic Ebola model.	No primary data on R0
28166851	10.1017/S0950268817000164	Epidemiol Infect. 2017 Apr;145(6):1069-1094	Wong ZS	A systematic review of early modelling studies of Ebola virus disease in West Africa.	West African Ebola outbreak			R0 (overall) = 1.78; R0 (Guinea) = 1.30; R0 (Liberia) = 1.84; R0 (Sierra Leone) = 1.70; R0 (Nigeria) = 9.01
27833001	10.1016/j.mbs.2016.11.002	Math Biosci. 2017 Jan;283:48-59	Agusto FB	Mathematical model of Ebola transmission dynamics with relapse and reinfection.	No primary data on R0
27579053	10.1155/2016/9352725	Comput Math Methods Med. 2016;2016:9352725	Ngwa GA	A Mathematical Model with Quarantine States for the Dynamics of Ebola Virus Disease in Human Populations.	No primary data on R0
27357339	10.1093/infdis/jiw207	J Infect Dis. 2016 Oct 15;214(suppl 3):S93-S101	Breman JG	Discovery and Description of Ebola Zaire Virus in 1976 and Relevance to the West African Epidemic During 2013-2016.	No primary data on R0
27524644	10.1016/j.jtbi.2016.08.016	J Theor Biol. 2016 Nov 7;408:145-54	Taylor BP	Stochasticity and the limits to confidence when estimating R0 of Ebola and other emerging infectious diseases.	West African Ebola outbreak			R0 (Liberia) = 2.06; R0 (Sierra Leone) = 1.71; R0 (Guinea) = 1.24
27434164	10.1371/journal.pntd.0004867	PLoS Negl Trop Dis. 2016 Jul 19;10(7):e0004867	Krauer F	Heterogeneity in District-Level Transmission of Ebola Virus Disease during the 2013-2015 Epidemic in West Africa.	West African Ebola outbreak			R0 ranges from 0.36 to 3.37 in different districts
27405359	10.1186/s40249-016-0161-6	Infect Dis Poverty. 2016 Jul 13;5(1):72	Ahmad MD	Optimal control analysis of Ebola disease with control strategies of quarantine and vaccination.	No primary data on R0
27049322	10.1371/journal.pone.0152438	PLoS One. 2016 Apr 6;11(4):e0152438	Guo Z	Predicting and Evaluating the Epidemic Trend of Ebola Virus Disease in the 2014-2015 Outbreak and the Effects of Intervention Measures.	No primary data on R0
26981342	10.1016/j.phrp.2015.12.012	Osong Public Health Res Perspect. 2016 Feb;7(1):43-8	Do TS	Modeling the Spread of Ebola.	West African Ebola outbreak			R0 (Nigeria) = 2.57
26718863	10.1016/j.jtbi.2015.11.025	J Theor Biol. 2016 Mar 7;392:99-106	Adams B	Household demographic determinants of Ebola epidemic risk.	No primary data on R0
26618087	10.7717/peerj.1418	PeerJ. 2015 Nov 19;3:e1418	Althaus CL	Rapid drop in the reproduction number during the Ebola outbreak in the Democratic Republic of Congo.	DR Congo 2014			R0 = 5.2
26574727	10.1111/biom.12432	Biometrics. 2016 Jun;72(2):335-43	Brown GD	An empirically adjusted approach to reproductive number estimation for stochastic compartmental models: A case study of two Ebola outbreaks.	No primary data on R0
26525597	10.7554/eLife.09015	Elife. 2015 Nov 3;4	Rosello A	Ebola virus disease in the Democratic Republic of the Congo, 1976-2014.	Outbreaks in DR Congo			R0 = 2.5 - 8.0
26515898	10.1038/srep15818	Sci Rep. 2015 Oct 30;5:15818	Shen M	Modeling the effect of comprehensive interventions on Ebola virus transmission.	West African Ebola outbreak			R0 (Liberia) = 1.80; R0 (Sierra Leone) = 1.61; R0 (Guinea) = 1.26
26451161	10.1155/2015/207105	Comput Math Methods Med. 2015;2015:207105	Liu W	Model Selection and Evaluation Based on Emerging Infectious Disease Data Sets including A/H1N1 and Ebola.	West African Ebola outbreak			R0 = 1.21 - 3.02
26402477	10.3201/eid2110.150912	10.3201/eid2110.150912	Lindblade KA	Decreased Ebola Transmission after Rapid Response to Outbreaks in Remote Areas, Liberia, 2014.	West African Ebola outbreak			R0 (Liberia) = 1.7
26347015	10.1038/srep13857	Sci Rep. 2015 Sep 8;5:13857	Xia ZQ	Modeling the transmission dynamics of Ebola virus disease in Liberia.	West African Ebola outbreak			R0 (Liberia) = 2.01
26343011	10.1016/j.antiviral.2015.08.015	Antiviral Res. 2015 Nov;123:70-7	Madelain V	Ebola virus dynamics in mice treated with favipiravir.	Out of scope (mouse study)
26297316	10.1016/j.jtbi.2015.08.004	J Theor Biol. 2015 Nov 7;384:33-49	Browne C	Modeling contact tracing in outbreaks with application to Ebola.	West African Ebola outbreak			R0 (Guinea) = 1 - 12; R0 (Sierra Leone) = 1 - 11
26280179	10.3934/mbe.2015.12. 1055	Math Biosci Eng. 2015 Oct;12(5):1055-63	Wang XS	Ebola outbreak in West Africa: real-time estimation and multiple-wave prediction.	West African Ebola outbreak			R0 (Liberia) = 1.23; R0 (Sierra Leone) = 1.18; R0 (Guinea) = 1.12
26246849	10.1155/2015/582625	Comput Math Methods Med. 2015;2015:582625	Li Z	Dynamical Analysis of an SEIT Epidemic Model with Application to Ebola Virus Transmission in Guinea.	West African Ebola outbreak			R0 (Guinea) = 4.16
26197242	10.1371/journal.pone.0131398	PLoS One. 2015 Jul 21;10(7):e0131398	Barbarossa MV	Transmission Dynamics and Final Epidemic Size of Ebola Virus Disease Outbreaks with Varying Interventions.	West African Ebola outbreak			R(0) = 1.44
26029377	10.1038/sdata.2015.19	Sci Data. 2015 May 26;2:150019	Van Kerkhove MD	A review of epidemiological parameters from Ebola outbreaks to inform early public health decision-making.	All available data 2/2015			R(0) Ebola virus = 1.36 - 4.71; R(0) Sudan virus = 1.34 - 2.7; West Africa: R(0) Guinea = 1.71, R(0) Sierra Leone = 1.83, R(0) Liberia = 2.02
25979285	10.1016/j.epidem.2015.03.001	Epidemics. 2015 Jun;11:80-4	Althaus CL	Ebola virus disease outbreak in Nigeria: Transmission dynamics and rapid control.	West African Ebola outbreak			R(0) Nigeria 9.0
25914858	10.1371/currents.outbreaks.6f7025f1271821d4c815385b08f5f80e	PLoS Curr. 2014 Oct 24;6	Volz E	Phylodynamic analysis of ebola virus in the 2014 sierra leone epidemic.	West African Ebola outbreak			R0 (Sierra Leone) = 2.40 - 3.81
25902936	10.1186/s12916-015-0318-3	BMC Med. 2015 Apr 23;13:96	Agusto FB	Mathematical assessment of the effect of traditional beliefs and customs on the transmission dynamics of the 2014 Ebola outbreaks.	West African Ebola outbreak			R(0) Guinea = 1.0 (in the absence of risky burial traditions) - 1.6 (in the presence of risky burial traditions)
25766240	10.1126/science.aaa4339	Science. 2015 Mar 13;347(6227):aaa4339	Heesterbeek H	Modeling infectious disease dynamics in the complex landscape of global health.	No primary data on R0
25737782	10.1186/s40249-015-0043-3	Infect Dis Poverty. 2015 Feb 24;4:13	Khan A	Estimating the basic reproductive ratio for the Ebola outbreak in Liberia and Sierra Leone.	West African Ebola outbreak			R0 (Liberia) = 1.76; R0 (Sierra Leone) = 1.49
25736239	10.1038/srep08751	Sci Rep. 2015 Mar 4;5:8751	Weitz JS	Modeling post-death transmission of Ebola: challenges for inference and opportunities for control.	Out of scope (focused on post-death transmission)
25685614	10.1371/currents.outbreaks.c6efe8274dc55274f05cbcb62bbe6070	PLoS Curr. 2014 Nov 13;6	Kiskowski MA	A three-scale network model for the early growth dynamics of 2014 west Africa ebola epidemic.	West African Ebola outbreak			R0 = 2.35
25642370	10.1371/currents.outbreaks.02bc6d927ecee7bbd33532ec8ba6a25f	PLoS Curr. 2014 Oct 6;6	Stadler T	Insights into the early epidemic spread of ebola in sierra leone provided by viral sequence data.	West African Ebola outbreak			R0 (Sierra Leone) = 2.58
25642364	10.1371/currents.outbreaks.91afb5e0f279e7f29e7056095255b288	PLoS Curr. 2014 Sep 2;6	Althaus CL	Estimating the Reproduction Number of Ebola Virus (EBOV) During the 2014 Outbreak in West Africa.	West African Ebola outbreak			R0 (Liberia) = 1.59; R0 (Sierra Leone) = 2.53; R0 (Guinea) = 1.51
25642360	10.1371/currents.outbreaks.cd818f63d40e24aef769dda7df9e0da5	PLoS Curr. 2014 Sep 2;6	Gomes MF	Assessing the international spreading risk associated with the 2014 west african ebola outbreak.	West African Ebola outbreak			R0 = 1.5 - 2.0
25642358	10.1371/currents.outbreaks.89c0d3783f36958d96ebbae97348d571	PLoS Curr. 2014 Sep 8;6	Fisman D	Early epidemic dynamics of the west african 2014 ebola outbreak: estimates derived with a simple two-parameter model.	West African Ebola outbreak			R0 = 1.6 - 2.0
25619149	10.1016/S1473-3099(14)71075-8	Lancet Infect Dis. 2015 Mar;15(3):320-6	Faye O	Chains of transmission and control of Ebola virus disease in Conakry, Guinea, in 2014: an observational study.	West African Ebola outbreak			R0 (Guinea) = 2.3
25566687	10.1186/1742-4682-12-1	Theor Biol Med Model. 2015 Jan 6;12:1	Nishiura H	Theoretical perspectives on the infectiousness of Ebola virus disease.	No primary data on R0
25495064	10.4161/21505594.2014.976514	Virulence. 2014;5(8):825-7	Alizon S	Quantifying the epidemic spread of Ebola virus (EBOV) in Sierra Leone using phylodynamics.	West African Ebola outbreak			R0 (Sierra Leone) = 1.26
25480136	10.1016/j.epidem.2014.09.003	Epidemics. 2014 Dec;9:70-8	Camacho A	Potential for large outbreaks of Ebola virus disease.	DR Congo 1976			R0 = 1.34
25467086	10.1016/j.tmaid.2014.10.015	Travel Med Infect Dis. 2014 Nov-Dec;12(6 Pt A):650-8	Chen T	Risk of imported Ebola virus disease in China.	Ebola virus: DR Congo, Kikwit 1995: R0 = 2.64; Uganda, Gulu 2000: R0 = 3.54
25455986	10.1016/S1473-3099(14)70995-8	Lancet Infect Dis. 2014 Dec;14(12):1189-95	Lewnard JA	Dynamics and control of Ebola virus transmission in Montserrado, Liberia: a mathematical modelling analysis.	West African Ebola outbreak			R0 (Montserrado, Liberia) = 2.49
25347321	10.7326/M14-2255	Ann Intern Med. 2015 Jan 6;162(1):11-7	Yamin D	Effect of Ebola progression on transmission and control in Liberia.	West African Ebola outbreak			R0 (Liberia) = 1.73 (0.66 for survivors, 2.36 for nonsurvivors)
25244186	10.1056/NEJMoa1411100	N Engl J Med. 2014 Oct 16;371(16):1481-95	WHO Ebola Response Team	Ebola virus disease in West Africa--the first 9 months of the epidemic and forward projections.	West African Ebola outbreak			R0 (Liberia) = 1.83; R0 (Sierra Leone) = 2.02; R0 (Guinea) = 1.71
25217532	10.7554/eLife.03908	Elife. 2014 Sep 12;3:e03908	House T	Epidemiological dynamics of Ebola outbreaks.	No primary data on R0
19464340	10.1016/j.biosystems.2009.05.006	Biosystems. 2009 Oct;98(1):43-50	Zaman G	Optimal treatment of an SIR epidemic model with time delay.	No primary data on R0
16999875	10.1017/S0950268806007217	Epidemiol Infect. 2007 May;135(4):610-21	Legrand J	Understanding the dynamics of Ebola epidemics.	Ebola virus: DR Congo, 1995; Uganda, 2000			R0 = 2.7
15178190	10.1016/j.jtbi.2004.03.006	J Theor Biol. 2004 Jul 7;229(1):119-26	Chowell G	The basic reproductive number of Ebola and the effects of public health measures: the cases of Congo and Uganda.	Ebola virus: DR Congo, 1995; Uganda, 2000			R0 (DR Congo): 1.83; R0 (Uganda) = 1.34

## Sheet: Relevant articles
Relevant articles
PMID	DOI	Journal reference	First Author	Title	Outbreak data		Virus
28830110	10.1093/infdis/jiw356	J Infect Dis. 2016 Dec 1;214(suppl_4):S421-S426	Chowell G	Elucidating Transmission Patterns From Internet Reports: Ebola and Middle East Respiratory Syndrome as Case Studies.	West African Ebola outbreak		Ebola virus		R0 = 2.4
28263987	10.1371/journal.pcbi.1005416	PLoS Comput Biol. 2017 Mar 6;13(3):e1005416	Saulnier E	Inferring epidemiological parameters from phylogenies using regression-ABC: A comparative study.	West African Ebola outbreak		Ebola virus		R0 = 5.92
28166851	10.1017/S0950268817000164	Epidemiol Infect. 2017 Apr;145(6):1069-1094	Wong ZS	A systematic review of early modelling studies of Ebola virus disease in West Africa.	West African Ebola outbreak		Ebola virus		R0 (overall) = 1.78; R0 (Guinea) = 1.30; R0 (Liberia) = 1.84; R0 (Sierra Leone) = 1.70; R0 (Nigeria) = 9.01
27524644	10.1016/j.jtbi.2016.08.016	J Theor Biol. 2016 Nov 7;408:145-54	Taylor BP	Stochasticity and the limits to confidence when estimating R0 of Ebola and other emerging infectious diseases.	West African Ebola outbreak		Ebola virus		R0 (Liberia) = 2.06; R0 (Sierra Leone) = 1.71; R0 (Guinea) = 1.24
27434164	10.1371/journal.pntd.0004867	PLoS Negl Trop Dis. 2016 Jul 19;10(7):e0004867	Krauer F	Heterogeneity in District-Level Transmission of Ebola Virus Disease during the 2013-2015 Epidemic in West Africa.	West African Ebola outbreak		Ebola virus		R0 ranges from 0.36 to 3.37 in different districts
26981342	10.1016/j.phrp.2015.12.012	Osong Public Health Res Perspect. 2016 Feb;7(1):43-8	Do TS	Modeling the Spread of Ebola.	West African Ebola outbreak		Ebola virus		R0 (Nigeria) = 2.57
26618087	10.7717/peerj.1418	PeerJ. 2015 Nov 19;3:e1418	Althaus CL	Rapid drop in the reproduction number during the Ebola outbreak in the Democratic Republic of Congo.	DR Congo 2014		Ebola virus		R0 = 5.2
26525597	10.7554/eLife.09015	Elife. 2015 Nov 3;4	Rosello A	Ebola virus disease in the Democratic Republic of the Congo, 1976-2014.	Outbreaks in DR Congo		Ebola virus		R0 = 2.5 - 8.0
26515898	10.1038/srep15818	Sci Rep. 2015 Oct 30;5:15818	Shen M	Modeling the effect of comprehensive interventions on Ebola virus transmission.	West African Ebola outbreak		Ebola virus		R0 (Liberia) = 1.80; R0 (Sierra Leone) = 1.61; R0 (Guinea) = 1.26
26451161	10.1155/2015/207105	Comput Math Methods Med. 2015;2015:207105	Liu W	Model Selection and Evaluation Based on Emerging Infectious Disease Data Sets including A/H1N1 and Ebola.	West African Ebola outbreak		Ebola virus		R0 = 1.21 - 3.02
26402477	10.3201/eid2110.150912	10.3201/eid2110.150912	Lindblade KA	Decreased Ebola Transmission after Rapid Response to Outbreaks in Remote Areas, Liberia, 2014.	West African Ebola outbreak		Ebola virus		R0 (Liberia) = 1.7
26347015	10.1038/srep13857	Sci Rep. 2015 Sep 8;5:13857	Xia ZQ	Modeling the transmission dynamics of Ebola virus disease in Liberia.	West African Ebola outbreak		Ebola virus		R0 (Liberia) = 2.01
26297316	10.1016/j.jtbi.2015.08.004	J Theor Biol. 2015 Nov 7;384:33-49	Browne C	Modeling contact tracing in outbreaks with application to Ebola.	West African Ebola outbreak		Ebola virus		R0 (Guinea) = 1 - 12; R0 (Sierra Leone) = 1 - 11
26280179	10.3934/mbe.2015.12. 1055	Math Biosci Eng. 2015 Oct;12(5):1055-63	Wang XS	Ebola outbreak in West Africa: real-time estimation and multiple-wave prediction.	West African Ebola outbreak		Ebola virus		R0 (Liberia) = 1.23; R0 (Sierra Leone) = 1.18; R0 (Guinea) = 1.12
26246849	10.1155/2015/582625	Comput Math Methods Med. 2015;2015:582625	Li Z	Dynamical Analysis of an SEIT Epidemic Model with Application to Ebola Virus Transmission in Guinea.	West African Ebola outbreak		Ebola virus		R0 (Guinea) = 4.16
26197242	10.1371/journal.pone.0131398	PLoS One. 2015 Jul 21;10(7):e0131398	Barbarossa MV	Transmission Dynamics and Final Epidemic Size of Ebola Virus Disease Outbreaks with Varying Interventions.	West African Ebola outbreak		Ebola virus		R(0) = 1.44
26029377	10.1038/sdata.2015.19	Sci Data. 2015 May 26;2:150019	Van Kerkhove MD	A review of epidemiological parameters from Ebola outbreaks to inform early public health decision-making.	All available data 2/2015		Ebola virus	Sudan virus	R(0) Ebola virus = 1.36 - 4.71; R(0) Sudan virus = 1.34 - 2.7; West Africa: R(0) Guinea = 1.71, R(0) Sierra Leone = 1.83, R(0) Liberia = 2.02
25979285	10.1016/j.epidem.2015.03.001	Epidemics. 2015 Jun;11:80-4	Althaus CL	Ebola virus disease outbreak in Nigeria: Transmission dynamics and rapid control.	West African Ebola outbreak		Ebola virus		R(0) Nigeria 9.0
25914858	10.1371/currents.outbreaks.6f7025f1271821d4c815385b08f5f80e	PLoS Curr. 2014 Oct 24;6	Volz E	Phylodynamic analysis of ebola virus in the 2014 sierra leone epidemic.	West African Ebola outbreak		Ebola virus		R0 (Sierra Leone) = 2.40 - 3.81
25902936	10.1186/s12916-015-0318-3	BMC Med. 2015 Apr 23;13:96	Agusto FB	Mathematical assessment of the effect of traditional beliefs and customs on the transmission dynamics of the 2014 Ebola outbreaks.	West African Ebola outbreak		Ebola virus		R(0) Guinea = 1.0 (in the absence of risky burial traditions) - 1.6 (in the presence of risky burial traditions)
25737782	10.1186/s40249-015-0043-3	Infect Dis Poverty. 2015 Feb 24;4:13	Khan A	Estimating the basic reproductive ratio for the Ebola outbreak in Liberia and Sierra Leone.	West African Ebola outbreak		Ebola virus		R0 (Liberia) = 1.76; R0 (Sierra Leone) = 1.49
25685614	10.1371/currents.outbreaks.c6efe8274dc55274f05cbcb62bbe6070	PLoS Curr. 2014 Nov 13;6. pii: ecurrents.outbreaks.c6efe8274dc55274f05cbcb62bbe6070	Kiskowski MA	A three-scale network model for the early growth dynamics of 2014 west Africa ebola epidemic.	West African Ebola outbreak		Ebola virus		R0 = 2.35
25642370	10.1371/currents.outbreaks.02bc6d927ecee7bbd33532ec8ba6a25f	PLoS Curr. 2014 Oct 6;6. pii: ecurrents.outbreaks.02bc6d927ecee7bbd33532ec8ba6a25f	Stadler T	Insights into the early epidemic spread of ebola in sierra leone provided by viral sequence data.	West African Ebola outbreak		Ebola virus		R0 (Sierra Leone) = 2.58
25642364	10.1371/currents.outbreaks.91afb5e0f279e7f29e7056095255b288	PLoS Curr. 2014 Sep 2;6. pii: ecurrents.outbreaks.91afb5e0f279e7f29e7056095255b288	Althaus CL	Estimating the Reproduction Number of Ebola Virus (EBOV) During the 2014 Outbreak in West Africa.	West African Ebola outbreak		Ebola virus		R0 (Liberia) = 1.59; R0 (Sierra Leone) = 2.53; R0 (Guinea) = 1.51
25642360	10.1371/currents.outbreaks.cd818f63d40e24aef769dda7df9e0da5	PLoS Curr. 2014 Sep 2;6. pii: ecurrents.outbreaks.cd818f63d40e24aef769dda7df9e0da5	Gomes MF	Assessing the international spreading risk associated with the 2014 west african ebola outbreak.	West African Ebola outbreak		Ebola virus		R0 = 1.5 - 2.0
25642358	10.1371/currents.outbreaks.89c0d3783f36958d96ebbae97348d571	PLoS Curr. 2014 Sep 8;6. pii: ecurrents.outbreaks.89c0d3783f36958d96ebbae97348d571	Fisman D	Early epidemic dynamics of the west african 2014 ebola outbreak: estimates derived with a simple two-parameter model.	West African Ebola outbreak		Ebola virus		R0 = 1.6 - 2.0 (up to 3.5)
25619149	10.1016/S1473-3099(14)71075-8	Lancet Infect Dis. 2015 Mar;15(3):320-6	Faye O	Chains of transmission and control of Ebola virus disease in Conakry, Guinea, in 2014: an observational study.	West African Ebola outbreak		Ebola virus		R0 (Guinea) = 2.3
25495064	10.4161/21505594.2014.976514	Virulence. 2014;5(8):825-7	Alizon S	Quantifying the epidemic spread of Ebola virus (EBOV) in Sierra Leone using phylodynamics.	West African Ebola outbreak		Ebola virus		R0 (Sierra Leone) = 1.26
25480136	10.1016/j.epidem.2014.09.003	Epidemics. 2014 Dec;9:70-8	Camacho A	Potential for large outbreaks of Ebola virus disease.	DR Congo 1976		Ebola virus		R0 = 1.34
25467086	10.1016/j.tmaid.2014.10.015	Travel Med Infect Dis. 2014 Nov-Dec;12(6 Pt A):650-8	Chen T	Risk of imported Ebola virus disease in China.	DR Congo, Kikwit 1995; Uganda, Gulu 2000		Ebola virus	Sudan virus	Kikwit 1995 (Ebola virus): R0 = 2.64; Gulu 2000 (Sudan virus): R0 = 3.54
25455986	10.1016/S1473-3099(14)70995-8	Lancet Infect Dis. 2014 Dec;14(12):1189-95	Lewnard JA	Dynamics and control of Ebola virus transmission in Montserrado, Liberia: a mathematical modelling analysis.	West African Ebola outbreak		Ebola virus		R0 (Montserrado, Liberia) = 2.49
25347321	10.7326/M14-2255	Ann Intern Med. 2015 Jan 6;162(1):11-7	Yamin D	Effect of Ebola progression on transmission and control in Liberia.	West African Ebola outbreak		Ebola virus		R0 (Liberia) = 1.73 (0.66 for survivors, 2.36 for nonsurvivors)
25244186	10.1056/NEJMoa1411100	N Engl J Med. 2014 Oct 16;371(16):1481-95	WHO Ebola Response Team	Ebola virus disease in West Africa--the first 9 months of the epidemic and forward projections.	West African Ebola outbreak		Ebola virus		R0 (Liberia) = 1.83; R0 (Sierra Leone) = 2.02; R0 (Guinea) = 1.71
16999875	10.1017/S0950268806007217	Epidemiol Infect. 2007 May;135(4):610-21	Legrand J	Understanding the dynamics of Ebola epidemics.	DR Congo, Kikwit 1995; Uganda, Gulu 2000		Ebola virus	Sudan virus	Kikwit 1995 (Ebola virus): R0 = 2.7; Gulu 2000 (Sudan virus): R0 = 2.7
15178190	10.1016/j.jtbi.2004.03.006	J Theor Biol. 2004 Jul 7;229(1):119-26	Chowell G	The basic reproductive number of Ebola and the effects of public health measures: the cases of Congo and Uganda.	DR Congo, Kikwit 1995; Uganda, Gulu 2000		Ebola virus	Sudan virus	Kikwit 1995 (Ebola virus): R0 = 1.83; Gulu 2000 (Sudan virus): R0 = 1.34
